# Supplementary material for: Mechanistic Fingerprints from Chloride to Iodide: Halide vs. Ammonia Release in Platinum Anticancer Complexes
Source: Int J Mol Sci. 2025 Dec 17;26(24):12138. doi: 10.3390/ijms262412138 (PMC12733153; doi:10.3390/ijms262412138)
Supplement: Supplementary file 1 [file ijms-26-12138-s001.zip]

Archive with 1 entries (1 files):
- ijms-4014876-supplementary.pdf
